# Supplementary material for: From Hen Nutrition to Baking: Effects of Pomegranate Seed and Linseed Oils on Egg White Foam Stability and Sponge Cake Quality
Source: Foods. 2025 Apr 20;14(8):1417. doi: 10.3390/foods14081417 (PMC12026570; doi:10.3390/foods14081417)
Supplement: Supplementary file 1 [file foods-14-01417-s001.zip]

Archive with 1 entries (1 files):
- foods-3545182-supplementary.pdf
